# Supplementary material for: The Abortion Web Ecosystem: Cross-Sectional Analysis of Trustworthiness and Bias
Source: J Med Internet Res. 2020 Oct 26;22(10):e20619. doi: 10.2196/20619 (PMC7652681; doi:10.2196/20619)
Supplement: Multimedia Appendix 1 [file jmir_v22i10e20619_app1.xlsx]

## Sheet: Table 1A- Safety
Key:
Slant	1= pro-choice, 2= neutral, 3= anti-choice
Slant Clarity	1=very difficult/can't tell, 2=somewhere in between, 3=obvious
Domain	1=commercial (.com, .net), 2=international, 3= education (.edu), 4= gov (.gov), 5=organization (org)
Type of page	1= News site, 2 = Forum, 3= Blog, 4= Feature, 5= Scholarly Article, 6=Resource Page
Trustworthiness	1= Very trustworthy-> 5= not trustworthy
Google query	URL	Title	Slant	Slant Clarity	Domain	Type of Page	Trustworthiness
effects of abortion (1k-10k)	http://americanpregnancy.org/unplanned-pregnancy/abortion-side-effects/	Possible Physical Side Effects After Abortion	3	2	5	6	3.66667
how safe is abortion (100-1k)	https://www.plannedparenthood.org/learn/abortion/in-clinic-abortion-procedures/how-safe-is-an-in-clinic-abortion	Are In-Clinic Abortion Procedures Safe? - Planned Parenthood	2	2	5	6	1.66667
risks of abortion (1K-10K)	https://ramahinternational.org/abortion-risks-dangers/	Abortion Risks Abortion Dangers and Abortion Complications	3	1	5	6	4.33333
abortion health risks	http://americanpregnancy.org/unplanned-pregnancy/abortion-side-effects/	Possible Physical Side Effects After Abortion	3	2	5	6	3.66667
effects of abortion	http://americanpregnancy.org/unplanned-pregnancy/abortion-emotional-effects/	Emotional Side Effects After an Abortion	3	1	5	6	4.33333
how safe is abortion	https://www.plannedparenthood.org/learn/abortion/the-abortion-pill/how-safe-is-the-abortion-pill	Is the Abortion Pill Safe? | Read About Abortion Pill Safety	2	2	5	6	1.66667
risks of abortion	https://www.nhs.uk/conditions/abortion/risks/	Abortion - Risks - NHS	2	2	2	6	1.66667
effects of abortion	https://adviceandaid.com/very-real-effects-of-abortion-facts-you-need/	The Very Real Effects Of Abortion - Physical. Facts You Need! {Part 1 ...	3	1	1	6	4.66667
how safe is abortion	https://www.huffingtonpost.com/david-a-grimes/how-safe-is-abortion_b_6391460.html	How Safe Is Abortion? | HuffPost	2	3	1	4	2.33333
safe abortion	http://apps.who.int/iris/bitstream/10665/70914/1/9789241548434_eng.pdf	Safe abortion - World Health Organization	2	3	2	6	1
abortion health risks	http://www.realhealthcarerespectslife.com/summary-of-known-health-risks-of-abortion/	Summary of Known Health-Risks of Abortion | REAL Health Care ...	3	3	1	6	5
how safe is abortion	https://www.npr.org/sections/health-shots/2018/03/16/593447727/landmark-report-concludes-abortion-is-safe	Abortion in U.S. Is Safe, According To Report By National Academies ...	2	2	5	1	2
effects of abortion	https://www.healthline.com/health/after-abortion	After Abortion Care - Healthline	2	2	1	4	3
how safe is abortion	http://time.com/5203698/report-abortion-safety/	New Report Concludes Abortions Are Safe in the U.S. | Time	2	2	1	1	2.66667
safe abortion	https://plancpills.org/home/	Plan C: A Safe Abortion With Pills â€” PLAN C	2	2	5	6	2.33333
abortion health risks	http://www.aul.org/wp-content/uploads/2013/08/Summary-of-Known-Health-Risks-of-Abortion.pdf	Summary of Known Health-Risks of Abortion: How Abortion Harms ...	3	3	5	6	4.33333
effects of abortion	https://www.plannedparenthood.org/learn/abortion/in-clinic-abortion-procedures/what-can-i-expect-after-having-an-in-clinic-abortion	What are the Side Effects of In-Clinic Abortions? - Planned Parenthood	2	2	5	6	1.66667
how safe is abortion	https://www.medicaldaily.com/how-safe-abortion-us-and-what-are-risks-423133	How Safe Is Abortion In The US, And What Are The Risks?	2	2	1	4	3
risks of abortion	https://www.mayoclinic.org/tests-procedures/medical-abortion/about/pac-20394687	Medical abortion - Mayo Clinic	2	2	5	6	2
abortion health risks	https://www.sciencedirect.com/science/article/pii/S1049386715001589	Side Effects, Physical Health Consequences, and Mortality Associated ...	2	3	1	5	1
how safe is abortion	http://www.safeabortionwomensright.org/safe-abortion-3/safe-abortion-methods/	Safe abortion methods â€“ Safe Abortion : Women's Right	1	3	5	6	1.66667
risks of abortion	http://www.aul.org/wp-content/uploads/2013/08/Summary-of-Known-Health-Risks-of-Abortion.pdf	Risks of Abortion - Americans United for Life	3	3	5	6	4.33333
safe abortion	https://www.ourbodiesourselves.org/book-excerpts/health-article/early-abortion-options/	Early Abortion Options - Our Bodies Ourselves	1	2	5	6	2.33333
effects of abortion	https://www.plannedparenthood.org/learn/abortion/the-abortion-pill/what-can-i-expect-after-i-take-the-abortion-pill	What are the Abortion Pill's Side Effects? - Planned Parenthood	2	2	5	6	1.66667
how safe is abortion	https://prochoice.org/wp-content/uploads/safety_of_abortion.pdf	Safety of Abortion - National Abortion Federation	1	1	5	6	1.33333
risks of abortion	https://adviceandaid.com/abortion/abortion-risks/	Abortion Risks to Be Aware Of: Both Immediate and Long-Term	3	2	1	6	5
safe abortion	https://www.ncbi.nlm.nih.gov/books/NBK138188/	Clinical care for women undergoing abortion - Safe Abortion - NCBI ...	2	3	5	5	1
abortion health risks	https://www.nationalreview.com/2018/03/abortion-safety-statistics-study-ignores-risks-women/	New Report Misleads on the Health Risks of Abortion for Women	3	3	1	1	3.66667
how safe is abortion	https://www.womenshealthmag.com/health/a19457896/abortion-safety-report/	Abortion in US Is Safe, According To New Report - Women's Health	2	2	1	1	2.66667
risks of abortion	https://www.foundationsoflife.org/facts-about-abortion/risks-about-abortion/	Risks About Abortion | Foundations of Life Pregnancy Center ...	3	3	5	6	4.66667
safe abortion	https://www.ncbi.nlm.nih.gov/books/NBK138200/	Safe abortion care: the public health and human rights rationale - Safe ...	1	3	5	5	1
abortion health risks	http://afterabortion.org/2012/abortion-risks-abortion-complications-abortion-dangers-abortion-side-effects/	Abortion Risks | Abortion Complications | Abortion Dangers | Abortion ...	3	3	5	6	5
effects of abortion	https://www.abortionfacts.com/reardon/the-after-effects-of-abortion	The After Effects of Abortion â€“ AbortionFacts.com	3	2	1	6	4.33333
how safe is abortion	https://www.womenonweb.org/en/page/561/is-an-abortion-with-pills-dangerous	Is an abortion with pills dangerous? â€” Women on Web	2	2	5	6	1.66667
risks of abortion	http://afterabortion.org/2012/abortion-risks-abortion-complications-abortion-dangers-abortion-side-effects/	Abortion Risks | Abortion Complications | Abortion Dangers | Abortion ...	3	3	5	6	5
safe abortion	https://www.cosmopolitan.com/sex-love/a54676/how-to-have-a-safe-abortion/	How to Get a Safe Abortion - Cosmopolitan	1	3	1	4	3
effects of abortion	https://www.ncbi.nlm.nih.gov/pmc/articles/PMC3395931/	Psychological Consequences of Abortion among the Post Abortion ...	2	1	4	5	3.33333
how safe is abortion	https://www.quora.com/How-safe-is-abortion	How safe is abortion? - Quora	2	2	1	2	4.33333
risks of abortion	https://www.hli.org/2016/06/risks-of-abortion/	Risks of Abortion, Physically and Psychologically Devastating	3	3	5	4	5
effects of abortion	https://www.babygaga.com/15-abortion-side-effects-and-complications/	15 Abortion Side Effects And Complications | BabyGaga	3	1	1	4	5
how safe is abortion	https://www.plannedparenthoodaction.org/blog/study-confirms-what-we-already-knew-abortion-safe	Study Confirms What We Already Knew: Abortion Is Safe	1	2	5	3	2.33333
abortion health risks	https://www.deveber.org/womens-health-after-abortion/	Women's Health After Abortion - deVeber Institute	3	2	5	6	4.33333
how safe is abortion	https://www.cosmopolitan.com/sex-love/advice/a4289/abortion-pill/	4 Abortion Pill Facts You Need to Know - Cosmopolitan	2	2	1	4	3.66667
safe abortion	https://www.ippf.org/our-approach/programmes/Safe-Abortion-Action-Fund	Safe Abortion Action Fund | IPPF	1	3	5	6	2.33333
abortion health risks	https://bixbycenter.ucsf.edu/sites/bixbycenter.ucsf.edu/files/Abortion%20restrictions%20risk%20women's%20health.pdf	Abortion restrictions put women's health, safety and well- being at risk	1	3	3	6	1.66667
how safe is abortion	https://www.childrenbychoice.org.au/factsandfigures/safetyofabortion	How safe is abortion? - Children by Choice	2	2	2	6	3
risks of abortion	https://www.abortionfacts.com/facts/11	Fact #11: Abortion is more dangerous than childbirth. â€“ AbortionFacts ...	3	3	1	4	5
abortion health risks	https://www.usatoday.com/story/news/nation/2012/10/19/abortion-mother-life-walsh/1644839/	Doctors say abortions do sometimes save women's lives - USA Today	2	2	1	1	2.66667
effects of abortion	https://www.wyomingrighttolife.com/physical_effects_of_abortion	Right To Life Wyoming - Physical Effects Of Abortion	3	3	1	6	5
risks of abortion	https://www.abortionfacts.com/literature/abortion-complications	Abortion Complications â€“ AbortionFacts.com	3	3	1	4	5
safe abortion	https://www.nrlc.org/abortion/medicalfacts/safety/	Is Abortion Safe? | National Right to Life	3	3	5	6	4.33333
abortion health risks	https://www.cbsnews.com/news/abortions-are-safe-but-some-state-laws-pose-risks-report-says/	Abortions in U.S. are safe but some state laws pose risks, report says ...	2	3	1	1	2.66667
effects of abortion	https://www.psychologytoday.com/us/blog/the-skeptical-sleuth/201110/negative-mental-health-effects-abortion	Negative Mental Health Effects of Abortion | Psychology Today	2	1	1	3	3.33333
how safe is abortion	https://www.reuters.com/article/us-medical-abortions-are-safe-study-idUSBRE8BJ1CW20121220	Medical abortions are safe: study | Reuters	2	2	1	1	2.66667
risks of abortion	https://www.nationalreview.com/2018/03/abortion-safety-statistics-study-ignores-risks-women/	Abortion Safety Statistics: Study Ignores Risks to Women | National ...	3	2	1	1	4.33333
safe abortion	https://www.psi.org/health-area/maternal-health/safe-abortion/	Safe Abortion : PSI	2	2	5	6	2.33333
effects of abortion	http://www.the-gospel.org/stdy_fmly/abortion_effects.php	The Long Term Effects of Abortion on Women	3	2	4	3	5
how safe is abortion	https://www.healthline.com/health/abortion-pill	Abortion Pill: What Is a Medical Abortion? - Healthline	2	2	1	4	2.33333
risks of abortion	https://www.focusonthefamily.com/socialissues/life-issues/abortion-complications/the-long-term-physical-risks-of-abortions	The Long-Term Physical Risks of Abortions | Focus on the Family	3	2	1	6	5
safe abortion	https://www.guttmacher.org/gpr/2018/03/roadmap-safe-abortion-worldwide-lessons-new-global-trends-incidence-legality-and-safety	The Roadmap to Safe Abortion Worldwide: Lessons from New Global ...	1	3	5	4	1.66667
effects of abortion	https://www.webmd.com/women/abortion-procedures	What Are the Types of Abortion Procedures? - WebMD	2	2	1	6	2.33333
how safe is abortion	https://www.ncbi.nlm.nih.gov/pubmed/22270271	The comparative safety of legal induced abortion and childbirth in the ...	2	3	4	5	1
risks of abortion	http://www.teenbreaks.com/abortion/complicationsgirls.cfm	Abortion Complications | Risks Of Terminating Pregnancy	3	2	1	6	5
abortion health risks	http://abortionpillrisks.org/	Abortion Pill: Health Risk â€“ Medical Abortion â€“ Mifepristone â€“ RU486	3	1	5		3
effects of abortion	https://www.webmd.com/baby/news/20051212/abortion-impact-long-term-stress	Abortion Impact: Long-Term Stress? - WebMD	2	1	1	1	3
how safe is abortion	https://www.cbsnews.com/news/taking-abortion-pills-at-home-as-safe-as-in-a-clinic-study/	Taking abortion pills at home as safe as in a clinic, study finds - CBS ...	2	3	1		2.33333
risks of abortion	https://pregnancychoice.org/services/abortion/abortion-risks/	Abortion Risks | Choices Pregnancy Services	2	2	5	6	3.66667
safe abortion	https://www.pathfinder.org/focus-areas/safe-abortion-care/	Safe Abortion Care - Pathfinder International	2	3	5	6	2.33333
abortion health risks	https://www.thelancet.com/journals/lancet/article/PIIS0140-6736(18)31000-6/fulltext	El Salvador's total ban on abortion risks women's health - The Lancet	2	2	1		2.33333
effects of abortion	http://www.rirtl.org/site/page.php?s=01_01_05	RIRTL - Education - Abortion - Side Effects of Abortion	3	3	5	6	5
how safe is abortion	https://www.bustle.com/articles/55372-are-abortions-safe-what-you-should-know-about-the-medical-procedure-that-is-your-right	Are Abortions Safe? What You Should Know About The Medical ...	2	2	1		2.66667
risks of abortion	http://ldh.la.gov/index.cfm/page/1036	Abortion Methods & Medical Risks | Department of Health | State of ...	2	1	4		3.66667
abortion health risks	https://www.lifesitenews.com/news/medical-journal-bashes-pregnancy-centers-claims-they-exaggerate-aborti	Medical journal bashes pregnancy centers, claims they exaggerate ...	3	3	1	1	4.33333
effects of abortion	https://www.catholicculture.org/culture/library/view.cfm?id=8089	Library : The Effects of Abortion on Men: its Emotional, Psychological ...	3	3	5	6	4.33333
how safe is abortion	https://www.bustle.com/p/is-the-abortion-pill-safe-a-new-study-could-save-women-with-little-access-to-reproductive-health-care-7867142	Is The Abortion Pill Safe? A New Study Could Save Women With Little ...	2	2	1	4	2.66667
risks of abortion	http://www.jabfm.org/content/22/2/169.full	First Trimester Procedural Abortion in Family Medicine	2	3	5	5	1.33333
safe abortion	https://www.dktinternational.org/services/safe-abortion/	Safe Abortion - DKT International	1	3	5	6	2.33333
effects of abortion	https://www.medicalnewstoday.com/articles/313098.php	Depression after abortion: Understanding and coping	2	1	1	4	4.33333
risks of abortion	https://www.mccl.org/abortion-risks	Abortion Risks | Minnesota Citizens Concerned for Life	3	2	5	4	5
safe abortion	https://www.ohchr.org/EN/NewsEvents/Pages/DisplayNews.aspx?NewsID=22167&LangID=E	OHCHR | International Safe Abortion Day â€“ Thursday 28 September ...	1	3	5	1	1.66667
abortion health risks	http://dhss.alaska.gov/dph/wcfh/Pages/informedconsent/abortion/risks.aspx	Informed Consent: Abortion Methods - Alaska Department of Health ...	3	1	4	6	3
effects of abortion	https://www.cspregnancycenter.com/side-effects-of-abortion.htm	Side Effects of Abortion - Colorado Springs Pregnancy Center	3	1	1	6	5
risks of abortion	http://www.awomansright.org/AbortionRisk.html	Risks of Abortion - A Woman's Right to Know	3	1	5	6	5
safe abortion	https://twitter.com/safe_abortion?lang=en	Safe Abortion (@Safe_Abortion) | Twitter	1	2	1	2	2.33333
abortion health risks	https://en.wikipedia.org/wiki/Abortion	Abortion - Wikipedia	2	2	5	6	2.66667
effects of abortion	https://www.focusonthefamily.com/socialissues/life-issues/dignity-of-human-life/abortion-complications	Abortion Complications | Focus on the Family	3	2	1	6	5
how safe is abortion	https://nwhn.org/medication-abortion-safe-option-end-unintended-pregnancy/	Is Medication Abortion a Safe Option to End an Unintended Pregnancy ...	2	2	5	6	2.33333
safe abortion	https://iwhc.org/2017/08/access-safe-abortion-nigeria-giwyn/	Expanding Access to Safe Abortion in Nigeria, One Woman at a Time ...	1	3	5	4	2.33333
abortion health risks	https://www.ncbi.nlm.nih.gov/pubmed/12544786	Long-term physical and psychological health consequences of ... - NCBI	3	1	4	5	3.66667
effects of abortion	http://www.life.org.nz/abortion/abortionmedicalkeyissues/abortionclinicstaff1/	The Effects of Abortion on Doctors and Medical Sta - Life.org.nz	3	3	2	6	5
how safe is abortion	http://msmagazine.com/blog/2018/01/26/safe-supported-inside-diy-abortion-movement/	Safe and Supported: Inside the DIY Abortion Movement - Ms. Magazine	1	2	1	3	2.66667
risks of abortion	http://abort73.com/abortion/abortion_risks	The Case Against Abortion: Abortion Risks	3	3	1	4	4.66667
safe abortion	https://ki.se/en/research/safe-abortion-saves-womens-lives	Safe abortion saves women's lives | Research | Karolinska Institutet	1	3	2	4	1.66667
effects of abortion	http://journals.plos.org/plosone/article?id=10.1371/journal.pone.0064775	Effects of Abortion Legalization in Nepal, 2001â€“2010 - PLOS	2	2	5	5	1.33333
how safe is abortion	http://americanpregnancy.org/unplanned-pregnancy/medical-abortions/	Medical Abortion Procedures: Types, Side Effects and Risks	3	1	5	6	4.33333
risks of abortion	https://www.ncbi.nlm.nih.gov/pubmed/18772098	Complications after second trimester surgical and medical abortion.	2	3	4	5	1.66667
abortion health risks	https://www.nationalrighttolifenews.org/news/2013/08/how-abortion-hurts-women/	How abortion hurts women | NRL News Today	3	3	5	4	5
effects of abortion	https://www.rxlist.com/mifeprex-ru486-side-effects-drug-center.htm	Common Side Effects of Mifeprex (Mifepristone (RU486)) Drug Center ...	2	2	1	6	2.66667
how safe is abortion	https://www.conceptfoundation.org/about-concept-foundation/what-we-do/access-safe-medical-abortion/	Access to Safe Medical Abortion - Concept Foundation	1	1	5	6	3.66667
risks of abortion	https://www.lifesitenews.com/resources/abortion/abortion-risks	Abortion risks | LifeSite - LifeSiteNews	3	1	1	6	5
safe abortion	https://www.nytimes.com/2006/04/01/health/01abort.html	Some Doctors Voice Worry Over Abortion Pills' Safety - The New York ...	2	2	1	1	2.66667
abortion health risks	http://www.who.int/reproductivehealth/topics/unsafe_abortion/abortion-safety-estimates/en/	WHO | Women and girls continue to be at risk of unsafe abortion	2	3	2	4	1.33333
effects of abortion	http://www.choicespregnancy.org/services/post-abortion-support/	Post Abortion Support | Choices Pregnancy Care Center	3	1	5	6	4.33333
how safe is abortion	http://www.willowclinic.ca/?page_id=9	Choosing Between surgical and medical abortion Â« Willow Women's ...	2	2	2	6	3
risks of abortion	https://zenit.org/articles/the-dangers-of-abortion/	The Dangers of Abortion - ZENIT - English	3	3	5	4	4.33333
safe abortion	https://www.sida.se/globalassets/sida/sve/sa-arbetar-vi/safe_abortions.pdf	Safe Abortions - Sida	1	1	2	6	2.33333
effects of abortion	https://www.theunchoice.com/physical.htm	Physical Aftereffects of Abortion - The UnChoice	3	3	1	6	5
how safe is abortion	https://www.smithsonianmag.com/health-medicine/science-behind-abortion-pill-180963762/	The Science Behind the â€œAbortion Pillâ€ | Health & Medicine | Smithsonian	2	2	1	4	1.66667
risks of abortion	http://dhss.alaska.gov/dph/wcfh/Pages/informedconsent/abortion/risks.aspx	Possible medical risks or complications of abortion - Alaska ...	3	1	4	6	3.66667
abortion health risks	https://medium.com/athena-talks/abortion-isnt-bad-for-your-health-d3070f076bc0	Abortion Isn't Bad For Your Health â€“ Athena Talks â€“ Medium	2	2	1	3	3.66667
how safe is abortion	https://depts.washington.edu/uwcoe/healthtopics/familyplan/term_facts.html	Health Topics: Facts for Women: Termination of Pregnancy	2	2	3	6	1.66667

## Sheet: Table 1B- Depression
Key:
Slant	1= pro-choice, 2= neutral, 3= anti-choice
Slant Clarity	1=very difficult/can't tell, 2=somewhere in between, 3=obvious
Domain	1=commercial (.com, .net), 2=international, 3= education (.edu), 4= gov (.gov), 5=organization (org)
Type of page	1= News site, 2 = Forum, 3= Blog, 4= Feature, 5= Scholarly Article, 6=Resource Page
Trustworthiness	1= Very trustworthy-> 5= not trustworthy
Google query	URL	Title	Slant	Slant Clarity	Domain	Type of Page	Trustworthiness
abortion depression (100-1k)	https://www.psychguides.com/guides/depression-hotline/	Depression Hotline | Call Our Free, 24 Hour Depression Helpline	2	3	1	6	3
abortion recovery (100-1k)	https://www.plannedparenthood.org/learn/abortion/in-clinic-abortion-procedures/what-can-i-expect-after-having-an-in-clinic-abortion	What are the Side Effects of In-Clinic Abortions? - Planned Parenthood	2	3	5	6	1.7
post abortion syndrome (100-1k)	https://www.psychologytoday.com/us/blog/somatic-psychology/201010/post-abortion-stress-syndrome-pass-does-it-exist	Post Abortion Stress Syndrome (PASS) - Does It Exist? | Psychology ...	2	1	1	4	3.3
abortion depression	https://www.medicalnewstoday.com/articles/313098.php	Depression after abortion: Understanding and coping	2	1	1	4	3.7
abortion recovery	https://www.ourbodiesourselves.org/book-excerpts/health-article/aftercare/	Abortion Aftercare - Our Bodies Ourselves	2	2	5	6	2.3
abortion depression	https://www.lifesitenews.com/resources/abortion/abortion-risks/feelings-after-abortion-post-abortion-syndrome	Feelings after abortion: Post-Abortion Syndrome | LifeSite	3	3	1	4	4.3
abortion recovery	http://www.abortionrecovery.org/	Abortion Recovery InterNational's CARE Directory & CARE Line > home	3	1	5	6	5.7
coping with abortion	https://www.childrenbychoice.org.au/forwomen/afteranabortion	After an abortion - Children by Choice	2	2	2	6	3.7
post abortion syndrome	https://en.wikipedia.org/wiki/Abortion_and_mental_health	Abortion and mental health - Wikipedia	2	2	5	6	2.3
abortion depression	https://www.nbcnews.com/health/health-news/abortion-does-not-cause-depression-new-study-finds-n878706	Abortion does not cause depression, new study finds - NBC News	2	3	1	1	2
abortion recovery	https://www.ucsfhealth.org/education/post-abortion_care_and_recovery/	FAQ: Post-Abortion Care and Recovery | Patient Education | UCSF ...	2	3	5	6	1.7
coping with abortion	https://www.abortioncarenetwork.org/exceptional-care/get-help/healthy-coping-after-an-abortion/	Healthy Coping After An Abortion â€“ Abortion Care Network	2	3	5	6	2.3
post abortion syndrome	https://postabortionsyndrome.org/	Post Abortion Syndrome (PAS) or Abortion PTSD Symptoms and ...	3	2	5	6	4
abortion depression	http://www.newkidscenter.com/Depression-After-Abortion.html	Depression After Abortion - New Kids Center	3	3	1	6	3.7
abortion recovery	https://www.heartbeatservices.org/abortion-recovery	Abortion Recovery - HeartbeatServices.org	3	3	5	6	4.7
coping with abortion	https://www.wikihow.com/Deal-With-Abortion	How to Deal With Abortion - wikiHow	2	3	1	4	2.3
post abortion syndrome	https://www.womensresourceclinic.org/post-abortion-syndrome-and-symptoms/	Post Abortion Syndrome and Symptoms â€” Womens Resource Clinic	3	1	5	6	4.3
abortion depression	http://www.afterabortion.com/pass_details.html	PASS Support Site - What is PASS? - post-abortion support groups	3	1	1	6	4.7
abortion recovery	http://obgyn.ucla.edu/post-abortion-care-and-recovery	FAQ: Post-Abortion Care and Recovery: Family Planning - OB/GYN ...	2	3	3	6	1.7
coping with abortion	https://everywomanshealthcentre.ca/Coping_&_Caring_For_Ourselves_After_an_Abortion.pdf	Coping and Caring For Ourselves After an Abortion - Everywoman's ...	2	2	2	6	2.7
post abortion syndrome	https://www.nytimes.com/2007/01/21/magazine/21abortion.t.html	Is There a Post-Abortion Syndrome? - The New York Times	2	2	1	4	2.7
abortion depression	https://www.abortionrecovery.ca/information-post-abortion-grief/	POST ABORTION GRIEF | Effects of Abortion | Abortion Side Effects	3	1	2	6	4.3
abortion recovery	https://www.medicalnewstoday.com/articles/322533.php	After abortion care: Self-care and recovery - Medical News Today	2	2	1	4	2.3
coping with abortion	http://www.dailymail.co.uk/femail/article-1046582/Can-abortion-Six-women-different-views-.html	Can you ever get over an abortion? Six women give their very different ...	3	3	2	4	4.3
abortion depression	https://www.sciencedaily.com/releases/2018/05/180530132956.htm	Having an abortion does not lead to depression -- ScienceDaily	2	3	1	1	2.3
abortion recovery	https://www.healthline.com/health/after-abortion	After Abortion Care - Healthline	2	2	1	4	3
coping with abortion	https://melmagazine.com/8-men-on-what-it-was-like-when-their-partner-had-an-abortion-4f55c9671d0	8 Men on What It Was Like When Their Partner Had an Abortion	2	2	1	4	4
post abortion syndrome	https://www.afterabortion.com/quiz.html	Quiz: Are you affected by Post Abortion Stress Syndrome?	3	1	1	6	4.3
abortion depression	https://www.reuters.com/article/us-health-abortion-depression/abortion-not-tied-to-increased-risk-of-depression-idUSKCN1J134J	Abortion not tied to increased risk of depression | Reuters	2	3	1	1	2
abortion recovery	https://ramahsvoice.com/5-steps-begin-healing-abortion/	5 Steps to Begin Healing After Abortion - Abortion Recovery Blog ...	3	1	1	3	4.7
coping with abortion	https://www.ncbi.nlm.nih.gov/pubmed/6520395	Coping with abortion. - NCBI	2	2	4	5	2.3
post abortion syndrome	https://www.catholicnewsagency.com/resources/abortion/after-an-abortion/post-abortion-syndrome-pas	Post-Abortion Syndrome (PAS) :: Catholic News Agency	3	3	1	4	4.3
abortion depression	https://www.webmd.com/women/news/20180530/study-finds-abortion-doesnt-lead-to-depression	Study Finds Abortion Doesn't Lead to Depression ‰ÛÒ WebMD	2	3	1	1	2.3
abortion recovery	https://www.mariestopes.ie/aftercare/tips-to-speed-recovery-after-your-abortion/	Tips to Speed Recovery After Your Abortion - Marie Stopes	2	3	2	6	3.7
coping with abortion	https://www.netdoctor.co.uk/conditions/sexual-health/a2246/coping-with-a-termination-of-pregnancy/	Coping with a termination of pregnancy - NetDoctor	2	1	2	3	4
post abortion syndrome	https://www.ncbi.nlm.nih.gov/pubmed/12283624	Post abortion syndrome? - NCBI	2	1	4	5	3
abortion depression	http://www.life.org.nz/abortion/abortionmedicalkeyissues/depression-abortion/Default.htm	Depression Linked to Abortion | The Life Resources Charitable Trust	3	3	2	6	4.3
abortion recovery	https://www.mariestopes.org.uk/abortion-services/abortion-aftercare/	Abortion aftercare | Marie Stopes UK	2	3	2	6	4.3
coping with abortion	https://whatsyourgrief.com/grief-abortion-healing-unspoken-loss/	Grief After Abortion: healing from unspoken loss - What's Your Grief	2	1	1	6	2.3
post abortion syndrome	https://www.afterabortion.com/faq.html	Symptoms and Frequently Asked Questions About Post Abortion ...	3	1	1	6	4.7
abortion depression	https://www.ncbi.nlm.nih.gov/pubmed/6660067	[Post-abortion depression: study of cases and controls]. - NCBI	2	3	4	5	2.7
abortion recovery	https://www.mariestopes.org.uk/abortion-services/surgical-abortion/	Surgical abortion | Marie Stopes UK	2	3	2	6	3.7
coping with abortion	https://www.pregnancyoptions.info/emotional&spiritual.htm	1 A Guide to Emotional and Spiritual Resolution After an Abortion	2	1	1	6	3
post abortion syndrome	https://medium.com/the-establishment/the-dangers-of-the-post-abortion-syndrome-myth-779699e5d9f7	The Dangers Of The 'Post-Abortion Syndrome' Myth - Medium	1	2	1	4	4
abortion depression	https://psychcentral.com/lib/understanding-abortion-grief-and-the-recovery-process/	Understanding Abortion Grief and the Recovery Process - Psych Central	2	1	1	3	3.3
abortion recovery	https://herchoicetoheal.com/	Abortion Recovery Program Her Choice to Heal Online Abortion ...	3	3	1	6	4.3
coping with abortion	https://babyhintsandtips.com/coping-with-termination/	Coping with abortion - Baby Hints and Tips	2	2	1	2	4.7
post abortion syndrome	https://www.ncbi.nlm.nih.gov/pubmed/10294679	Post abortion syndrome: myth or reality? - NCBI	2	2	4	5	2.3
abortion depression	https://ramahinternational.org/abortion-ptsd/	Abortion PTSD Post Traumatic Stress Disorder Relates to Abortion	3	2	5	6	4.7
abortion recovery	https://ramahinternational.org/after-a-recent-abortion/	Healing After Abortion Abortion Recovery Program Information	3	2	5	6	4.7
post abortion depression	https://www.mind.org.uk/information-support/your-stories/my-post-abortion-trauma/	My post-abortion trauma | Mind, the mental health charity - help for ...	2	1	2	3	5
post abortion syndrome	https://www.prochoiceamerica.org/wp-content/uploads/2016/12/9.-Congress-Should-Not-Legitimize-the-Mythical-Post-Abortion-Syndrome.pdf	Post-Abortion Syndrome - NARAL Pro-Choice America	1	3	5	6	2.3
abortion depression	http://www.overcomedepression.co.uk/depression-after-abortion.html	Depression After an Abortion - Overcome Depression	2	2	2	6	3.7
abortion recovery	https://people.howstuffworks.com/abortion4.htm	Post-abortion Recovery | HowStuffWorks	2	1	1	6	3.3
coping with abortion	https://www.netmums.com/coffeehouse/legal-social-services-1109/court-cases-43/158873-coping-after-abortion.html	Coping after a abortion - Netmums Chat	2	1	1	2	5
abortion recovery	http://www.abortionrecoveryinternational.org/	Abortion Recovery InterNational, Inc. > home	3	1	5	6	5
coping with abortion	https://www.focusonthefamily.com/pro-life/pre-born/dealing-with-the-trauma-of-a-past-abortion/dealing-with-trauma-of-a-past-abortion	Dealing With the Trauma of a Past Abortion | Focus on the Family	3	3	1	6	4.3
post abortion depression	https://www.cbsnews.com/news/abortion-tied-to-sharp-decline-in-womens-mental-health/	Abortion tied to sharp decline in women's mental health - CBS News	2	1	1	1	3.7
post abortion syndrome	https://www.sciencedirect.com/science/article/pii/S0277953613006333	The spread of 'Post Abortion Syndrome' as social diagnosis ...	2	2	1	5	1.6
abortion depression	https://www.bustle.com/p/having-abortion-wont-lead-to-having-depression-according-to-a-new-study-the-science-is-debunking-a-dangerous-myth-9253627	Having An Abortion Won't Lead To Having Depression, According To ...	2	3	1	4	2
abortion recovery	https://www.webmd.com/women/abortion-procedures	What Are the Types of Abortion Procedures? - WebMD	2	2	1	6	2.3
coping with abortion	https://www.telegraph.co.uk/women/womens-life/11738638/Abortion-The-harsh-truth-about-how-women-feel-afterwards.html	Abortion: The harsh truth about how women feel afterwards - Telegraph	2	1	2	1	3.7
post abortion syndrome	https://www.memorialfortheunborn.org/post-abortion-syndrome	Post-Abortion Syndrome - National Memorial for the Unborn	3	3	5	6	4.7
abortion depression	https://psmag.com/news/more-evidence-that-abortion-does-not-cause-depression	More Evidence That Abortion Does Not Cause Depression - Pacific ...	2	2	1	1	2.7
coping with abortion	https://www.abortiongrief.asn.au/abortion-trauma.php	Abortion Trauma and Healing | Abortion Grief Australia Inc	3	1	2	6	4.3
post abortion syndrome	https://www.liveaction.org/news/the-devastating-reality-of-post-abortion-stress-syndrome/	The devastating reality of Post Abortion Stress Syndrome - Live Action ...	3	3	5	4	4.3
abortion depression	https://neurosciencenews.com/depression-abortion-9216/	Abortion Does Not Increase Depression Risk - Neuroscience News	2	3	1	1	2.3
abortion recovery	https://myhealth.alberta.ca/Health/aftercareinformation/pages/conditions.aspx?hwid=av2707	Surgical Abortion: What to Expect at Home - My Health Alberta	2	3	2	6	1.7
coping with abortion	https://www.ansirh.org/_documents/library/foster_contraception_12-2011.pdf	How women anticipate coping after an abortion - ANSIRH	2	3	5	5	1.3
post abortion depression	http://hopeafterabortion.com/?page_id=221	Flaws in Post-Abortion Research | Project Rachel - HopeAfterAbortion ...	3	1	1	3	4.3
post abortion syndrome	http://www.rachelsvineyard.org/PDF/Articles/Abortion%20and%20Post%20Traumatic%20Stress%20Disorder%20-%20Theresa%20.pdf	Abortion and Post Traumatic Stress Disorder - Rachel's Vineyard	3	3	5	4	4.7
abortion depression	https://www.minnpost.com/second-opinion/2018/06/having-abortion-does-not-put-women-increased-risk-depression-study-finds	Having an abortion does not put women at increased risk of ...	2	3	1	1	2.7
abortion recovery	https://www.wikihow.com/Recover-from-an-Abortion	4 Ways to Recover from an Abortion - wikiHow	2	2	1	6	2.3
coping with abortion	https://www.tandfonline.com/doi/pdf/10.1080/0097840X.1984.9934968	Coping with Abortion	2	2	1	5	2.3
post abortion depression	https://www.inlifehealthcare.com/2017/02/21/cope-up-the-depression-post-abortion-heal-yourself/	Cope Up The depression Post Abortion, Heal Yourself	2	1	1	3	4
post abortion syndrome	https://casapalmera.com/symptoms-and-trauma-treatment-for-post-abortion-stress-syndrome/	What Makes Someone Susceptible To Post-Abortion Stress Syndrome ...	2	2	1	6	4.3
abortion depression	https://europepmc.org/abstract/med/17901849	The relationship between abortion and depression: new evidence ...	3	1	5	5	2.3
abortion recovery	https://carenetps.org/abortion-recovery/	Abortion Recovery | Post Abortion Grief & Trauma Counseling | Care Net	3	1	5	6	3.7
coping with abortion	https://womanshealthoptions.com/emotional-support/feelings-after-abortion/guilt-and-regret/	Guilt and Regret | Woman's Health Options	2	1	1	6	2.7
post abortion depression	http://healthland.time.com/2011/01/28/having-an-abortion-doesnt-lead-to-depression/	Having an Abortion Doesn't Lead to Depression | TIME.com	2	2	1	4	2.7
post abortion syndrome	https://spssi.onlinelibrary.wiley.com/doi/pdf/10.1111/j.1540-4560.1992.tb00899.x	Post-abortion syndrome - Society for the Psychological Study of Social ...	3	1	1	5	4.3
abortion recovery	https://councilforlife.org/post-abortion-recovery/	Post Abortion Recovery â€” Council for Life | Dallas Non-Profit	3	1	5	6	4.7
coping with abortion	http://psycnet.apa.org/record/1985-20054-001	Attributions, expectations, and coping with abortion. - APA PsycNET	2	2	5	5	2
post abortion syndrome	https://www.abortionfacts.com/reardon/list-of-major-psychological-sequelae-of-abortion	List of Major Psychological Sequelae of Abortion â€“ AbortionFacts.com	3	1	1	6	4.7
abortion depression	https://ramahsvoice.com/postpartum-depression-abortion/	Postpartum Depression After Abortion - Abortion Recovery Blog Sydna ...	3	3	1	3	4.7
abortion recovery	https://www.awomansfriend.org/be-informed/abortion-recovery	A Womans Friend PRC - Marysville, CA - Abortion Recovery	3	1	5	6	4.3
coping with abortion	http://www.usccb.org/about/pro-life-activities/respect-life-program/rlp-2008-the-hollow-men-male-grief-and-trauma-following-abortion.cfm	"The Hollow Men": Male Grief & Trauma Following Abortion	3	3	5	6	4.3
post abortion syndrome	http://www.leaderu.com/orgs/tul/pap1.html	Post-Abortion Problems: Post-Abortion Syndrome	3	2	1	6	4.7
abortion depression	http://www.necn.com/news/national-international/Abortion-Does-Not-Cause-Depression-Study-484137151.html	Abortion Does Not Cause Depression, New Study Finds - NECN	2	3	1	1	2.7
abortion recovery	https://prolifelouisiana.org/outreach/abortion-recovery-awareness/	Abortion Recovery Awareness | Louisiana Right to Life	3	3	5	6	4.3
coping with abortion	https://www.amazon.com/Healing-Choice-Emotional-Recovery-Abortion/dp/0684831961	Amazon.com: The Healing Choice: Your Guide to Emotional Recovery ...	2	1	1	6	3
post abortion depression	https://www.lifenews.com/2010/09/28/nat-6733/	Recent Studies Confirm Women Face Depression After Abortion ...	3	3	1	1	4.7
post abortion syndrome	http://abort73.com/abortion/post_abortion_syndrome	The Case Against Abortion: Post-Abortion Syndrome	3	3	1	4	4.7
abortion depression	https://www.theatlantic.com/health/archive/2016/12/abortion-doesnt-cause-anxiety-or-depression/510575/	JAMA Study Finds Abortion Doesn't Harm Mental Health - The Atlantic	2	2	1	1	2.7
abortion recovery	http://alphaphc.com/abortion-information/abortion-recovery	Alpha Pregnancy Help Center | Abortion Recovery	3	3	1	6	3.7
coping with abortion	http://www.jahonline.org/article/S1054-139X(13)00520-X/pdf	The Role of Parents and Partners in Minors' Decisions to Have an ...	2	2	5	5	1.3
post abortion syndrome	https://www.mediamatters.org/research/2016/02/23/washington-post-cited-bogus-post-abortion-syndr/208747	Washington Post Cited Bogus "Post-Abortion Syndrome" Myth Without ...	1	2	5	4	3.7
abortion depression	https://www.youtube.com/watch?v=KgBIqX9QgEM	Overcoming Depression After Abortion | Testimony - YouTube	3	1	1	7	5
abortion recovery	https://www.bpas.org/abortion-care/after-an-abortion/	After an Abortion | BPAS	2	3	5	6	1.7
coping with abortion	https://www.youtube.com/watch?v=xE2OWkxFylY	The Dark Secret: Life After Abortion - YouTube	3	1	1	7	4.3
post abortion depression	http://www.cnn.com/2011/HEALTH/01/26/abortion.mental.health/index.html	Study finds no rise in post-abortion mental issues - CNN.com	2	2	1	1	2.7
post abortion syndrome	http://drlwilson.com/articles/ABORTION%20SYND.htm	Post-Abortion Syndrome Is Real - Dr. Wilson	3	3	1	3	5
abortion depression	http://americanpregnancy.org/unplanned-pregnancy/abortion-emotional-effects/	Emotional Side Effects After an Abortion	3	1	5	6	4.3
abortion recovery	https://www.carenetnorcal.org/pace-abortion-recovery/	Love Heals: Abortion Recovery â€” Care Net Pregnancy Center of ...	3	1	5	6	4.3
post abortion depression	http://www.postabortionpaths.org.nz/MenAbortion/EffectsMen.asp	Effects for Men - Post Abortion Trauma Healing Service - P.A.T.H.S.	3	3	2	6	4.7
post abortion syndrome	http://www.prolife.com/abort12.html	Post Abortion Syndrome - PAS - ProLife.com	3	3	1	6	4.7
abortion depression	https://www.womenonweb.org/en/page/537/do-you-require-psychological-counseling-after-you-have-had-an-abortion	Do you require psychological counseling after you have had an ...	2	3	5	6	2.3
abortion recovery	https://cradlemyheart.org/resources/	Abortion Recovery - Resources - Cradle My Heart	3	3	5	6	4.3
coping with abortion	http://www.healthtalk.org/peoples-experiences/pregnancy-children/ending-pregnancy-fetal-abnormality/coping-bereavement-womens-experiences	Coping with bereavement - women's experiences | Topics, Ending a ...	2	2	5	6	2.7
post abortion depression	https://spectator.org/48301_post-abortion-depression/	Post-Abortion DepressionThe American Spectator	3	1	5	4	3.7
post abortion syndrome	https://www.focusonthefamily.ca/content/post-abortion-healing	Post-abortion healing - Focus on the Family	3	3	2	6	4.3
abortion depression	http://www.thepumphandle.org/2018/06/15/study-having-an-abortion-does-not-increase-the-risk-of-depression/	Study: Having an abortion does not increase the risk of depression	2	3	5	4	2
abortion recovery	http://careabortionrecovery.com/	Christ-centered Abortion Recovery & Education: Welcome - CARECARE	3	3	1	6	4.3
coping with abortion	https://www.themix.org.uk/sex-and-relationships/abortion/dealing-with-an-abortion-4471.html	Dealing with an abortion - TheMix.org.uk	2	3	2	6	2.7
post abortion depression	http://www.apa.org/pi/women/programs/abortion/	Mental Health and Abortion Task Force Report	2	3	5	6	1.3
post abortion syndrome	https://5aa1b2xfmfh2e2mk03kk8rsx-wpengine.netdna-ssl.com/wp-content/uploads/post_abortion_issues.pdf	Post-Abortion Issues	1	2	1	6	2.3
abortion depression	http://abortionrisks.org/index.php?title=Depression	Depression - Abortion Risks	3	1	5	6	4.7
abortion recovery	http://www.internationalhelpline.org/	Internationalhelpline.org	3	1	5	6	4.3
coping with abortion	http://time.com/5326352/roe-v-wade-overturned-fight-abortion-restriction/	Worried About Roe v. Wade? - Time	2	2	1	4	2.7
post abortion syndrome	http://www.goldendaleprc.org/PostAbortionStressSymptoms.pdf	Possible symptoms of Post-Abortion Stress Syndrome	3	2	5	6	4.7

## Sheet: Table 1C- Infertility
Key:
Slant	1= pro-choice, 2= neutral, 3= anti-choice
Slant Clarity	1=very difficult/can't tell, 2=somewhere in between, 3=obvious
Domain	1=commercial (.com, .net), 2=international, 3= education (.edu), 4= gov (.gov), 5=organization (org)
Type of page	1= News site, 2 = Forum, 3= Blog, 4= Feature, 5= Scholarly Article, 6=Resource Page
Trustworthiness	1= Very trustworthy-> 5= not trustworthy
Google query	URL	Title	Slant	Slant Clarity	Domain	Type of Page	Trustworthiness
can abortion cause infertility	https://www.lifesitenews.com/news/study-one-abortion-increases-risks-in-future-pregnancies	Study: One abortion increases risks in future pregnancies | News ...	3	1	1	1	4.7
can multiple abortions cause infertility	https://www.boldsky.com/pregnancy-parenting/prenatal/2015/health-risks-of-multiple-abortions-064358.html	Reasons For Multiple Abortions | Causes For Multiple Abortions ...	3	1	1	4	5
can multiple abortions cause infertility	https://menstrual-cycle-calculator.com/how-many-abortions-can-you-have-before-you-are-at-risk/	How Many Abortions Can You Have Before You Are At risk?	3	1	1	4	4.7
infertility after abortion	http://www.restoreafterabortion.com/im-worried-infertility-abortion	Are You Worried About Infertility after Abortion? - - Restore After Abortion	3	1	1	6	3.7
infertility after abortion	https://upregnancy.com/infertility-after-abortion-1443	Infertility after abortion - causes, diagnosis and treatment - Pregnancy	3	1	1	6	5
abortion pill infertility	https://www.modernghana.com/news/335019/2500-unsafe-abortions-cytotec-use-could-cause-infertility-and-death.html	2500 Unsafe Abortions - Cytotec Use Could Cause Infertility And Death	2	1	2	1	4
can multiple abortions cause infertility	https://www.pregnancychoicesdirectory.com/peoplesstories/abortion/1547/does-multiple-abortion-affect-fertility	Does multiple abortion affect fertility? - Pregnancy Choices Directory	2	1	1	2	5
can multiple abortions cause infertility	https://www.quora.com/Is-it-safe-to-have-a-medical-abortion-twice-in-a-year-within-a-span-of-7-months	Is it safe to have a medical abortion twice in a year (within a ...	2	1	1	2	5
can multiple abortions cause infertility	https://www.quora.com/Is-abortion-the-cause-of-infertility-with-women		2	1	1	2	5
infertility after abortion	http://www.pregnancyweekbyweekcalendar.info/abortion/possible-causes-to-show-the-signs-of-infertility-after-abortion.html	Possible Causes to Show the Signs of Infertility after Abortion	2	1	1	6	5
infertility after abortion	https://www.cosmopolitan.com/politics/a43924/abortion-after-infertility/	Why I Had an Abortion After Struggling With Infertility for Years	1	1	1	4	5
can multiple abortions cause infertility	http://www.dailymail.co.uk/health/article-2195528/Repeated-abortions-raise-risks-future-pregnancies.html	Repeated abortions 'raise risks for future pregnancies' | Daily Mail Online	3	2	2	1	4.7
pregnancy after abortion	https://www.beingtheparent.com/7-helpful-tips-when-trying-for-a-pregnancy-after-an-abortion/	7 Helpful Tips When Trying For A Pregnancy After An Abortion | Being ...	3	2	1	4	4.3
abortion pill infertility	http://americanpregnancy.org/unplanned-pregnancy/abortion-pill/	Abortion Pill | American Pregnancy Association	3	2	5	6	3
abortion pill infertility	https://adviceandaid.com/very-real-effects-of-abortion-facts-you-need/	The Very Real Effects Of Abortion - Physical. Facts You Need! {Part 1 ...	3	2	1	6	4.7
can multiple abortions cause infertility	https://community.babycenter.com/post/a12589925/will_i_be_able_to_concieve_after_3_abortions	Will I be able to concieve after 3 abortions? - BabyCenter	2	2	1	2	4.3
can multiple abortions cause infertility	http://goaskalice.columbia.edu/answered-questions/effects-multiple-abortions	Effects of multiple abortions | Go Ask Alice!	2	2	3	2	2.3
can multiple abortions cause infertility	https://www.fwhc.org/qa/ab-multiple.htm	Health Questions and Answers: Will multiple abortions affect my ability ...	2	2	5	2	3
can multiple abortions cause infertility	http://www.pregnancy-info.net/forums/general_pregnancy_questions/can_too_many_abortions_affect_future_fertility__/	can too many abortions affect future fertility - Pregnancy-Info	2	2	1	2	5
pregnancy after abortion	https://www.babycenter.com/400_sad-question-but-need-answer-how-soon-after-an-abortion-can_7026459_968.bc	Sad question, but need answer...How soon after an abortion can I get ...	2	2	1	2	5
pregnancy after abortion	http://goaskalice.columbia.edu/answered-questions/can-you-get-pregnant-within-two-weeks-having-abortion	Can you get pregnant within two weeks of having an abortion? | Go ...	2	2	3	2	2.7
pregnancy after abortion	https://www.quora.com/How-long-does-a-woman-take-to-get-pregnant-after-an-abortion	How long does a woman take to get pregnant after an abortion? - Quora	2	2	1	2	4
pregnancy after abortion	https://www.quora.com/Can-I-get-pregnant-again-right-after-abortion	Can I get pregnant again right after abortion? - Quora	2	2	1	2	4.3
abortion pill infertility	https://www.cosmopolitan.com/sex-love/advice/a4289/abortion-pill/	4 Abortion Pill Facts You Need to Know - Cosmopolitan	2	2	1	4	2.3
abortion pill infertility	https://www.bustle.com/p/abortion-ama-can-i-get-pregnant-after-having-abortion-7829218	Abortion AMA: Can I Get Pregnant After Having An Abortion? - Bustle	2	2	1	4	3
can abortion cause infertility	https://hellogiggles.com/lifestyle/health-fitness/doctor-whether-abortion-affect-future-fertility/	A doctor tells us whether an abortion can affect your future fertility ...	2	2	1	4	2
can abortion cause infertility	https://www.todaysparent.com/getting-pregnant/trying-to-conceive/can-a-past-abortion-hurt-your-chances-of-getting-pregnant/	Can a past abortion hurt your chances of getting pregnant?	2	2	1	4	3.7
can abortion cause infertility	https://pregnancy.lovetoknow.com/infertility/can-abortions-cause-infertility	Can Abortions Cause Infertility? - Pregnancy - LoveToKnow	2	2	1	4	4
can abortion cause infertility (100-1k)	https://www.self.com/story/does-having-an-abortion-affect-your-future-fertility	Can Abortion Cause Infertility? | SELF	2	2	1	4	3
can multiple abortions cause infertility	http://www.thejakartapost.com/life/2016/09/19/do-multiple-abortions-decrease-your-chance-of-getting-pregnant-again.html	Do multiple abortions decrease your chance of getting pregnant again ...	2	2	2	4	3.7
can multiple abortions cause infertility	https://jezebel.com/5667742/do-multiple-abortions-actually-harm-your-ability-to-conceive	Do Multiple Abortions Actually Harm Your Ability To Conceive? - Jezebel	2	2	1	4	3.3
can multiple abortions cause infertility	https://www.glamour.com/story/can-abortion-impact-fertility	Can Having More Than One Abortion Impact Your Fertility? | Glamour	2	2	1	4	3
can multiple abortions cause infertility	https://hellodoktor.com/pregnancy/mother-care/multiple-abortions-decrease-chance-getting-pregnant-future/	Does Having Multiple Abortions Decrease Your Chance of Getting ...	2	2	1	4	4.3
infertility after abortion	https://www.pregmed.org/cant-get-pregnant-abortion.htm	Why Can't I Get Pregnant After an Abortion? - PregMed.org	2	2	5	4	3.7
infertility after abortion	http://www.foxnews.com/health/2016/07/24/9-signs-infertility-in-men-and-women.html	9 signs of infertility in men and women | Fox News	2	2	1	4	3.7
pregnancy after abortion	https://www.motherandbaby.co.uk/trying-for-a-baby/pregnancy-planning/help-to-get-pregnant/how-an-abortion-affects-your-chance-of-getting-pregnant-again	How An Abortion Affects Your Chance Of Getting Pregnant Again ...	2	2	2	4	3.7
pregnancy after abortion	https://www.medpagetoday.com/obgyn/pregnancy/62477	Pregnancy Soon After Abortion Ups Risk of Preterm Birth | Medpage ...	2	2	1	4	3
infertility after abortion	https://www.glowm.com/section_view/heading/Long-Term%20Risks%20of%20Surgical%20Abortion/item/440	Long-Term Risks of Surgical Abortion | GLOWM	2	2	1	5	1.3
abortion pill infertility	https://cwhccolorado.com/services/medication-abortion/medication-abortion-faqs/	Medication Abortion Questions | Denver, Colorado | CWHC	2	2	1	6	1.7
abortion pill infertility	https://www.abortionpillrx.com/information/can-medical-abortion-cause-infertility/	Can medical abortion cause infertility? - Abortion Pill	2	2	1	6	3.3
abortion pill infertility	https://everywomanshealthcentre.ca/surgical-vs-medical-abortion/	Surgical vs. medical abortion - Everywoman's Health Centre	2	2	2	6	2
infertility after abortion	http://www.brooklynabortionclinic.nyc/endometriosis-causes-abortion-and-infertility/	Endometriosis Causes | Abortion and Infertility - Brooklyn Abortion Clinic	2	2	1	6	3
infertility after abortion (100-1k)	https://www.infertilitytexas.com/blog/can-an-abortion-cause-infertility	Can an Abortion Cause Infertility?	2	2	1	6	2.7
pregnancy after abortion	https://pregnancy.lovetoknow.com/wiki/Conception_After_Abortion	Conception After Abortion - Pregnancy - LoveToKnow	2	2	1	6	2.7
pregnancy after abortion	http://www.thehealthsite.com/pregnancy/6-facts-you-should-know-about-getting-pregnant-after-abortion-da1214/	6 facts about getting pregnant after abortion - Read Health Related ...	2	2	2	6	4.3
pregnancy after abortion	https://www.tommys.org/pregnancy-information/im-pregnant/your-questions-answered/will-past-abortion-affect-my-pregnancy	Will a past abortion affect my pregnancy? | Tommy's	2	2	5	6	3.7
pregnancy after abortion	http://parenting.firstcry.com/articles/chances-of-conceiving-after-an-abortion/	Pregnancy after Abortion: What are Your Chances of Conceiving?	2	2	1	6	3.7
pregnancy after abortion	https://www.earlyabortionoptions.com/abortion-questions/after-abortion/	What to Expect After an Abortion - Early Options	2	2	1	6	3.3
pregnancy after abortion	https://www.ourbodiesourselves.org/book-excerpts/health-article/early-abortion-options/	Early Abortion Options - Our Bodies Ourselves	2	2	5	6	2.3
pregnancy after abortion	https://www.plannedparenthood.org/learn/abortion/the-abortion-pill/what-can-i-expect-if-i-take-abortion-pill	How Does the Abortion Pill Work & What Should I Expect?	2	2	5	6	1.7
pregnancy after abortion	https://www.mariestopes.ie/aftercare/pregnancy-test-after-abortion-am-i-still-pregnant/	Pregnancy Test After Abortion - Am I Still Pregnant? - Marie Stopes	2	2	2	6	1.7
pregnancy after abortion	https://www.womenonweb.org/en/page/476/how-do-you-know-if-you-have-a-continuing-pregnancy	How do you know if you have a continuing pregnancy? - Women on Web	2	2	5	6	2.7
pregnancy after abortion	https://everywomanshealthcentre.ca/after-the-abortion/	After the abortion - Everywoman's Health Centre	2	2	2	6	2.3
pregnancy after abortion (1k-10k)	https://www.netmums.com/pregnancy/getting-pregnant-after-abortion	Getting Pregnant After An Abortion - Netmums	2	2	2	6	3
can multiple abortions cause infertility	https://www.pressreader.com/nigeria/thisday/20150312/282076275343432	PressReader - THISDAY: 2015-03-12 - Abortion May Cause Infertility	3	3	2	3	4.7
infertility after abortion	https://www.pregnancychoicesdirectory.com/peoplesstories/abortion/1481/a-story-of-baby-loss-abortion-and-subsequent-infertility-problems	A story of baby loss, abortion and subsequent infertility problems.	3	3	1	3	5
can abortion cause infertility	http://www.lifenews.com/2015/08/18/new-study-just-one-abortion-causes-problems-for-women-in-future-pregnancies/	New Study: Just One Abortion Causes Problems for Women in Future ...	3	3	1	4	4
can abortion cause infertility	https://www.liveaction.org/news/studies-documents-abortion-infertility/	It's no myth: Studies, documents say abortion can cause infertility ...	3	3	5	4	5
infertility after abortion	https://www.liveaction.org/news/infertility-and-abortion-proof-the-world-isnt-fair/	Infertility and abortion: proof the world isn't fair - Live Action News	3	3	5	4	5
infertility after abortion	http://ireport.cnn.com/docs/DOC-927950	Abortion Caused Me Infertility! - CNN iReport	3	3	1	5	5
abortion pill infertility	https://pregnancysalinas.com/abortion-risks/	Abortion Risks Confidence Pregnancy Center Salinas, CA California ...	3	3	1	6	5
infertility after abortion	http://www.life.org.nz/abortion/abortionkeyissues/futurefertility/	Abortion and Infertility | The Life Resources Charitable Trust - Life.org.nz	3	3	2	6	4.7
abortion pill infertility	http://www.nbcnews.com/id/20285065/ns/health-pregnancy/t/abortion-pill-doesnt-harm-future-pregnancies/	Abortion pill doesn't harm future pregnancies - Health - Pregnancy ...	2	3	1	1	1.3
abortion pill infertility	https://abcnews.go.com/Health/Healthday/story?id=4508316&page=1	Medical Abortion Won't Affect Future Pregnancies - ABC News	2	3	1	1	2
abortion pill infertility	https://www.quora.com/Can-abortion-pills-lead-to-infertility	Can abortion pills lead to infertility? - Quora	2	3	1	2	4.3
pregnancy after abortion	https://www.babycentre.co.uk/x1013967/does-a-past-termination-affect-my-chances-of-getting-pregnant	Does a past termination affect my chances of getting pregnant ...	2	3	2	2	2.7
abortion pill infertility	https://omgfacts.com/heres-what-happens-when-you-take-the-morning-after-pill-too-much/	Here's What Happens When You Take The Morning-After Pill Too Much	2	3	1	3	3
can abortion cause infertility	https://www.womenshealthmag.com/health/a19965003/abortion-and-fertility/	The Abortion Myth Many Women Still Believe | Women's Health	2	3	1	4	2.7
infertility after abortion	https://www.ncbi.nlm.nih.gov/pubmed/2225607	The effect of pregnancy termination on future reproduction. - NCBI	2	3	4	5	1.7
infertility after abortion	https://www.fertstert.org/article/S0015-0282(16)48437-2/pdf	Tubal infertility in relation to prior induced abortion - Fertility and Sterility	2	3	5	5	1.3
pregnancy after abortion	https://www.ncbi.nlm.nih.gov/pubmed/683631	Continued pregnancy after failed first trimester abortion. - NCBI	2	3	4	5	1.7
abortion pill infertility	https://www.mariestopes.ie/abortion-care/what-is-abortion/the-abortion-pill-medical-abortion/	The Abortion Pill: Medical Abortion - Marie Stopes	2	3	2	6	1.7
abortion pill infertility	https://www.webmd.com/women/abortion-procedures	What Are the Types of Abortion Procedures? - WebMD	2	3	1	6	2
abortion pill infertility	https://www.conceiveeasy.com/get-pregnant/problems-getting-pregnant-after-abortion-pill/	Problems Getting Pregnant after Abortion Pill â€“ ConceiveEasy.com	2	3	1	6	4
abortion pill infertility	http://www.familyplanning.org.nz/media/103016/booklet-abortion-2014.pdf	Abortion - Family Planning	2	3	2	6	1.3
abortion pill infertility (10-100)	https://www.plannedparenthood.org/learn/abortion/the-abortion-pill/how-safe-is-the-abortion-pill	Is the Abortion Pill Safe? | Read About Abortion Pill Safety	2	3	5	6	1.3
can abortion cause infertility	https://www.babycenter.com/404_does-a-past-abortion-affect-my-chances-of-getting-pregnant_6148.bc	Does a past abortion affect my chances of getting pregnant ...	2	3	1	6	4
can abortion cause infertility	https://www.nhs.uk/common-health-questions/womens-health/can-having-an-abortion-affect-my-fertility/	Can having an abortion affect my fertility? - NHS	2	3	2	6	2
can abortion cause infertility	http://www.religioustolerance.org/abo_infe.htm	Do Abortions Cause Infertility? - ReligiousTolerance.org	2	3	5	6	4.3
infertility after abortion	https://www.mayoclinic.org/healthy-lifestyle/getting-pregnant/expert-answers/abortion/faq-20058551	Abortion: Does it affect subsequent pregnancies? - Mayo Clinic	2	3	5	6	2
infertility after abortion	https://www.healthcentre.org.uk/abortion/abortion-infertility.html	Abortion & Infertility after an Abortion - UK Health Centre	2	3	2	6	2.7
pregnancy after abortion	https://www.healthline.com/health/womens-health/pregnancy-after-abortion	Pregnancy After Abortion: Safety, Complications, and More - Healthline	2	3	1	6	2.7
pregnancy after abortion	https://www.plannedparenthood.org/planned-parenthood-michigan/healthcare/abortion-services/caring-for-yourself-after-an-abortion	Caring for Yourself After an Abortion | Planned Parenthood of Michigan	2	3	5	6	1.7
pregnancy after abortion	https://www.nhs.uk/conditions/abortion/what-happens/	Abortion - What happens - NHS	2	3	2	6	1.3
abortion pill infertility	https://nwhn.org/abortion-pills-medication-abortion/	Abortion with Pills (Medication Abortion) - NWHN	1	3	5	6	2
